# Supplementary material for: Mortality of Candidozyma auris Candidemia Compared with Non-C. auris Candidemia
Source: J Fungi (Basel). 2026 Mar 25;12(4):234. doi: 10.3390/jof12040234 (PMC13117770; doi:10.3390/jof12040234)
Supplement: Supplementary file 1 [file jof-12-00234-s001.zip]

Archive with 1 entries (1 files):
- jof-4188714-supplementary.pdf
